# Supplementary material for: The impact of commercially available media on cefiderocol susceptibility testing by broth microdilution method
Source: J Clin Microbiol. 2025 Aug 20;63(9):e00471-25. doi: 10.1128/jcm.00471-25 (PMC12421808; doi:10.1128/jcm.00471-25)
Supplement: Table S1 — MIC values for all isolates measured in iron-depleted cation-adjusted Mueller–Hinton broth prepared from four brands of media with a 6-h chelation time. [file jcm.00471-25-s0004.xlsx]

## Sheet: Table heading
Supplemental TABLE S1 MIC values for all isolates measured in iron-depleted cation-adjusted Mueller–Hinton broth prepared from four brands of media with a 6-h chelation time

## Sheet: MICs_in vivo validation (n=63)
SERIES I					In vivo study				BBL MIC (n=10 x 3 days)							Day 1										Day 2										Day 3										Difco MIC (n=10 x 3 days)
Species	IHMA ID	Hartford ID	Source	Molecular Characteristics	MIC (ID-CAMHB [BD-BBL])	Average of Δlog CFU	SD of Δlog CFU	Reference (PMID)	Min	Max	Geometric Mean	Median	Median Count	Mode	Mode Count	BBL_Exp.1-1	BBL_Exp.1-2	BBL_Exp.1-3	BBL_Exp.1-4	BBL_Exp.1-5	BBL_Exp.1-6	BBL_Exp.1-7	BBL_Exp.1-8	BBL_Exp.1-9	BBL_Exp.1-10	BBL_Exp.2-1	BBL_Exp.2-2	BBL_Exp.2-3	BBL_Exp.2-4	BBL_Exp.2-5	BBL_Exp.2-6	BBL_Exp.2-7	BBL_Exp.2-8	BBL_Exp.2-9	BBL_Exp.2-10	BBL_Exp.3-1	BBL_Exp.3-2	BBL_Exp.3-3	BBL_Exp.3-4	BBL_Exp.3-5	BBL_Exp.3-6	BBL_Exp.3-7	BBL_Exp.3-8	BBL_Exp.3-9	BBL_Exp.3-10	Min	Max	Geometric Mean	Median
A. baumannii	1266355	AB 106	clinical isolate from IHMA	PER-1, ADC-25, OXA-23, OXA-66	16	1.6	0.32	28848004	>64	>64	>64	>64	30	>64	30	>64	>64	>64	>64	>64	>64	>64	>64	>64	>64	>64	>64	>64	>64	>64	>64	>64	>64	>64	>64	>64	>64	>64	>64	>64	>64	>64	>64	>64	>64	>64	>64	>64	>64
A. baumannii	1266357	AB 118	clinical isolate from IHMA	PER-1, ADC-25, OXA-23, OXA-66	32	2.51	0.18	28848004	>64	>64	>64	>64	30	>64	30	>64	>64	>64	>64	>64	>64	>64	>64	>64	>64	>64	>64	>64	>64	>64	>64	>64	>64	>64	>64	>64	>64	>64	>64	>64	>64	>64	>64	>64	>64	>64	>64	>64	>64
A. baumannii	1299176	AB 126	clinical isolate from IHMA	ADC-33, OXA-82	8	1.85	0.39	28848004	8	32	10.8028	8	19	8	19	16	8	8	8	8	8	8	8	32	16	32	8	8	8	16	8	8	8	16	16	16	8	8	8	16	16	16	8	8	8	16	>64	20.63	16
A. baumannii	1121759	AB 132	clinical isolate from IHMA	PER-1, OXA-72	64	2.44	0.14	28848004	>64	>64	>64	>64	30	>64	30	>64	>64	>64	>64	>64	>64	>64	>64	>64	>64	>64	>64	>64	>64	>64	>64	>64	>64	>64	>64	>64	>64	>64	>64	>64	>64	>64	>64	>64	>64	>64	>64	>64	>64
A. baumannii	1081271	AB 139	clinical isolate from IHMA	OXA-72	1	-1.67	0.65	28848004	1	>8	3.03	2	17	2	17	2	2	2	2	2	2	2	2	2	2	8	8	4	2	2	4	8	2	2	4	2	2	1	2	4	4	4	8	8	>8	2	>8	4.81	4
A. baumannii	1142494	AB 141	clinical isolate from IHMA	OXA-23	1	-1.22	1.32	28848004	2	4	2.40605	2	22	2	22	4	2	2	4	4	4	2	4	2	2	2	2	4	4	2	2	2	2	2	2	2	2	2	2	2	4	2	2	2	2	4	8	4.70219	4
A. baumannii	1081184	AB 146	clinical isolate from IHMA	OXA-72	2	-1.27	0.58	28848004	2	8	2.40605	2	25	2	25	2	2	2	2	2	2	2	2	2	2	8	8	4	2	4	2	2	2	2	2	2	2	2	2	2	2	2	2	2	8	4	>8	5.92	4
A. baumannii	1208115	AB 148	clinical isolate from IHMA	TEM-OSBL	0.5	-2.15	0.35	28848004	0.5	2	0.723635	0.5	15	0.5	15	0.5	0.5	0.5	0.5	0.5	0.5	0.5	0.5	0.5	0.5	0.5	1	0.5	0.5	0.5	0.5	1	1	1	1	1	1	1	1	1	1	2	1	1	1	0.5	1	0.775572	1
A. baumannii	850681	AB 84	clinical isolate from IHMA	PER-1, OXA-23, OXA-66, ADC-25	16	1.36	0.17	28848004	>64	>64	>64	>64	30	>64	30	>64	>64	>64	>64	>64	>64	>64	>64	>64	>64	>64	>64	>64	>64	>64	>64	>64	>64	>64	>64	>64	>64	>64	>64	>64	>64	>64	>64	>64	>64	>64	>64	>64	>64
A. baumannii	957498	AB 87	clinical isolate from IHMA	NDM-1, OXA-64, ADC-26	4	-2.49	0.65	28848004	32	>64	53.2	64	16	64	16	32	64	32	32	64	32	64	32	32	32	64	64	64	64	64	64	>64	64	64	64	32	32	64	32	>64	64	64	>64	32	64	>64	>64	>64	>64
A. baumannii	993394	AB 90	clinical isolate from IHMA	OXA-23	0.12	-2.05	0.29	28848004	0.25	1	0.345478	0.25	19	0.25	19	0.25	0.25	0.25	0.25	0.25	0.25	0.25	0.25	0.25	0.25	1	1	0.5	0.5	0.5	0.5	0.5	0.5	0.5	1	0.5	0.25	0.25	0.25	0.25	0.25	0.25	0.25	0.25	0.25	0.25	1	0.337587	0.25
E. coli	586038	EC 455	clinical isolate from IHMA	CTX-M-15, CMY-2, NDM-1	4	-1.55	0.28	28848004	4	16	5.03968	4	22	4	22	4	4	4	4	4	4	4	4	4	8	4	4	8	4	4	8	4	4	8	4	4	8	4	4	16	4	16	4	4	8	8	32	11.0553	8
E. coli	976638	EC 461	clinical isolate from IHMA	CTX-M-15, CMY-2	1	-1.34	0.74	28848004	1	1	1	1	30	1	30	1	1	1	1	1	1	1	1	1	1	1	1	1	1	1	1	1	1	1	1	1	1	1	1	1	1	1	1	1	1	2	2	2	2
E. coli	1007910	EC 463	clinical isolate from IHMA	No available information	0.5	-2.92	0.11	28848004	0.25	1	0.535887	0.5	25	0.5	25	0.5	0.5	0.5	0.5	0.25	0.5	0.5	1	0.5	1	0.5	0.5	0.5	0.5	0.5	0.5	0.5	0.5	0.5	0.5	0.5	0.5	0.5	0.5	0.5	0.5	1	0.5	1	0.5	0.5	0.5	0.5	0.5
E. coli	1065476	EC 465	clinical isolate from IHMA	No available information	0.25	-2.96	0.06	28848004	0.25	0.25	0.25	0.25	30	0.25	30	0.25	0.25	0.25	0.25	0.25	0.25	0.25	0.25	0.25	0.25	0.25	0.25	0.25	0.25	0.25	0.25	0.25	0.25	0.25	0.25	0.25	0.25	0.25	0.25	0.25	0.25	0.25	0.25	0.25	0.25	0.12	0.25	0.200591	0.25
E. coli	1195295	EC 466	clinical isolate from IHMA	TEM-OSBL, CMY-2	2	-2.06	0.3	28848004	4	8	4.0935	4	29	4	29	8	4	4	4	4	4	4	4	4	4	4	4	4	4	4	4	4	4	4	4	4	4	4	4	4	4	4	4	4	4	4	8	4.3873	4
K. pneumoniae	1061237	KP 528	clinical isolate from IHMA	No available information	0.5	-2	0.05	28848004	0.25	1	0.535887	0.5	17	0.5	17	0.25	1	0.5	1	0.5	0.25	0.5	0.25	1	0.5	0.5	0.5	0.5	1	0.25	1	0.5	0.5	0.5	0.5	0.5	1	1	0.5	0.25	0.5	0.5	0.5	0.5	1	0.25	1	0.361817	0.25
K. pneumoniae	1217618	KP 532	clinical isolate from IHMA	No available information	4	-1.25	0.15	28848004	2	4	3.90864	4	29	4	29	4	4	4	4	4	4	4	4	2	4	4	4	4	4	4	4	4	4	4	4	4	4	4	4	4	4	4	4	4	4	8	16	8.37835	8
K. pneumoniae	1217638	KP 534	clinical isolate from IHMA	No available information	8	0.29	0.72	28848004	8	16	10.8028	8	17	8	17	16	8	16	8	8	16	8	16	8	16	16	8	8	8	8	8	16	16	8	16	16	16	8	16	8	8	8	16	8	8	32	64	39.3966	32
K. pneumoniae	1294760	KP 542	clinical isolate from IHMA	SHV-12, TEM-OSBL, KPC-2	2	-2.2	0.36	28848004	2	2	2	2	30	2	30	2	2	2	2	2	2	2	2	2	2	2	2	2	2	2	2	2	2	2	2	2	2	2	2	2	2	2	2	2	2	2	4	3.40267	4
K. pneumoniae	1319427	KP 549	clinical isolate from IHMA	SHV-12, TEM-OSBL	16	2.86	0.13	28848004	4	16	10.5561	8	16	8	16	16	16	8	16	8	16	16	8	8	4	8	8	8	16	16	16	16	8	8	16	8	16	8	8	8	16	8	8	8	16	16	>64	26.6	32
P. aeruginosa	850478	PSA 1559	clinical isolate from IHMA	PER-1	0.5	-2.02	0.21	28848004	0.25	0.5	0.267943	0.25	27	0.25	27	0.25	0.25	0.25	0.25	0.25	0.25	0.25	0.25	0.25	0.25	0.25	0.5	0.25	0.25	0.25	0.25	0.25	0.25	0.25	0.25	0.25	0.5	0.5	0.25	0.25	0.25	0.25	0.25	0.25	0.25	0.5	1	0.587774	0.5
P. aeruginosa	847239	PSA 1560	clinical isolate from IHMA	PER-1	0.5	-2.22	0	28848004	0.5	2	0.775572	1	17	1	17	0.5	1	1	2	1	1	1	0.5	1	1	1	0.5	0.5	0.5	0.5	1	0.5	1	0.5	0.5	1	0.5	1	1	1	1	1	1	0.5	0.5	1	2	1.55114	2
P. aeruginosa	870463	PSA 1562	clinical isolate from IHMA	PER-1	1	-0.99	1.74	28848004	0.5	2	0.954842	1	20	1	20	0.5	1	1	1	1	0.5	1	1	1	0.5	1	1	2	2	1	1	2	1	2	1	1	0.5	1	1	1	0.5	1	1	1	0.5	1	4	1.35035	1
P. aeruginosa	871365	PSA 1565	clinical isolate from IHMA	PER-1	0.5	-2.33	0.06	28848004	0.5	2	1.1487	1	12	2	12	2	2	2	2	2	2	2	2	2	2	0.5	1	0.5	1	1	0.5	0.5	1	1	0.5	1	2	1	1	1	1	1	1	2	0.5	1	4	1.82344	2
P. aeruginosa	927930	PSA 1568	clinical isolate from IHMA	VIM-2	1	-1.26	0.82	28848004	1	2	1.1487	1	24	1	24	1	1	1	1	1	1	2	1	1	2	1	1	1	1	1	2	1	1	1	1	2	2	1	1	1	1	1	1	2	1	0.5	2	0.740549	0.5
P. aeruginosa	1073848	PSA 1573	clinical isolate from IHMA	VIM-2	0.25	-2.75	0.13	28848004	0.12	1	0.190234	0.25	14	0.25	14	0.12	0.12	0.12	0.12	0.12	0.12	0.12	0.12	0.12	0.12	0.25	0.25	1	0.25	0.5	0.25	0.25	0.25	0.25	0.25	0.25	0.25	0.25	0.25	0.12	0.25	0.12	0.12	0.25	0.12	0.25	0.5	0.255843	0.25
P. aeruginosa	1217570	PSA 1574	clinical isolate from IHMA	No available information	2	-1.34	1.6	28848004	2	8	4.18918	4	12	4	12	8	8	8	8	8	8	8	8	8	8	2	2	2	2	2	2	2	4	2	4	4	4	4	4	4	4	4	4	4	4	8	8	8	8
P. aeruginosa	1276161	PSA 1588	clinical isolate from IHMA	PER-1	8	2.57	0.31	28848004	4	16	5.4014	4	18	4	18	8	8	8	16	8	8	8	8	8	8	4	4	4	4	4	4	4	4	4	4	4	4	8	4	4	4	8	4	4	4	8	16	10.315	8
P. aeruginosa	1422297	PSA 1595	clinical isolate from IHMA	No available information	4	-2.42	0.13	28848004	2	2	2	2	30	2	30	2	2	2	2	2	2	2	2	2	2	2	2	2	2	2	2	2	2	2	2	2	2	2	2	2	2	2	2	2	2	2	2	2	2
P. aeruginosa	1439547	PSA 1596	clinical isolate from IHMA	IMP-7	4	-2.19	0	28848004	1	2	1.02337	1	29	1	29	1	1	1	1	1	1	1	1	1	1	1	1	1	1	1	1	1	1	1	1	1	1	2	1	1	1	1	1	1	1	2	2	2	2
P. aeruginosa	1496835	PSA 1597	clinical isolate from IHMA	No available information	4	-2.33	0.1	28848004	1	4	2.57874	4	20	4	20	4	4	4	4	4	4	4	4	4	4	4	4	4	4	4	4	4	4	4	4	1	1	1	1	1	1	1	1	1	2	4	8	6.20458	8
P. aeruginosa	1523365	PSA 1598	clinical isolate from IHMA	No available information	4	-2.29	0.2	28848004	≤ 0.06	0.5	0.148141	0.12	19	0.12	19	0.12	0.12	0.12	0.25	0.5	0.5	0.12	0.12	0.25	0.12	0.12	0.12	0.12	0.12	0.12	0.12	0.12	0.12	0.12	0.12	0.12	0.12	≤ 0.06	≤ 0.06	0.25	≤ 0.06	≤ 0.06	0.12	≤ 0.06	≤ 0.06	0.12	0.5	0.20528	0.25
SERIES II					In vivo study				BBL MIC (n=3 x 3 days)							Day 1			Day 2			Day 3																								Difco MIC (n=3 x 3 days)
Species	IHMA ID	Hartford ID	Source	Molecular Characteristics	MIC	average of Δlog CFU	SD of Δlog CFU	Reference (PMID)	Min	Max	Geometric Mean	Median	Median Count	Mode	Mode Count	BBL_Exp.1-1	BBL_Exp.1-2	BBL_Exp.1-3	BBL_Exp.2-1	BBL_Exp.2-2	BBL_Exp.2-3	BBL_Exp.3-1	BBL_Exp.3-2	BBL_Exp.3-3																						Min	Max	Geometric Mean	Median
A. baumannii	1266661	AB 120	clinical isolate from IHMA	PER-1, ADC-11, OXA-66, OXA-72	32	1.91	0.21	28848004	>32	>32	>32	>32	9	>32	9	>32	>32	>32	>32	>32	>32	>32	>32	>32																						>32	>32	>32	>32
A. baumannii	1247963	AB 125	clinical isolate from IHMA	PER-1, ADC-11, OXA-66	16	1.16	1.29	28848004	>32	>32	>32	>32	9	>32	9	>32	>32	>32	>32	>32	>32	>32	>32	>32																						>32	>32	>32	>32
A. baumannii	1161081	AB 127	clinical isolate from IHMA	TEM-OSBL, OXA-23-type	0.25	-2.25	1.02	28848004	0.12	0.5	0.194858	0.25	4	0.25	4	0.25	0.12	0.25	0.12	0.12	0.12	0.25	0.5	0.25																						0.25	0.25	0.25	0.25
A. baumannii	1122558	AB 128	clinical isolate from IHMA	TEM-OSBL, PER-1	>256	1.53	0.45	28848004	>32	>32	>32	>32	9	>32	9	>32	>32	>32	>32	>32	>32	>32	>32	>32																						>32	>32	>32	>32
A. baumannii	1121896	AB 129	clinical isolate from IHMA	PER-1, OXA-72	>256	1.03	0.21	28848004	>32	>32	>32	>32	9	>32	9	>32	>32	>32	>32	>32	>32	>32	>32	>32																						>32	>32	>32	>32
A. baumannii	1121900	AB 131	clinical isolate from IHMA	PER-1, OXA-72	16	2.09	0.87	28848004	>32	>32	>32	>32	9	>32	9	>32	>32	>32	>32	>32	>32	>32	>32	>32																						>32	>32	>32	>32
A. baumannii	1142478	AB 135	clinical isolate from IHMA	TEM-OSBL, OXA-23	0.5	-0.92	0.21	28848004	2	4	2.72158	2	5	2	5	2	2	2	4	2	2	4	4	4																						2	16	5.44	4
A. baumannii	1365492	AB 138	clinical isolate from IHMA	OXA-58-type	0.5	-1.34	1.1	28848004	1	1	1	1	9	1	9	1	1	1	1	1	1	1	1	1																						0.5	1	0.857244	1
A. baumannii	1081172	AB 143	clinical isolate from IHMA	OXA-72	2	-0.23	0.41	28848004	0.5	1	0.925875	1	8	1	8	1	1	1	1	1	1	1	1	0.5																						1	4	2	2
A. baumannii	1234326	AB 145	clinical isolate from IHMA	OXA-23-type	0.5	-0.38	0.48	28848004	1	2	1.36079	1	5	1	5	2	2	2	2	1	1	1	1	1																						1	4	1.71449	2
A. baumannii	1100194	AB 152	clinical isolate from IHMA	ADC-33, OXA-23, OXA-82	1	0.14	0.58	28848004	4	8	5.03968	4	6	4	6	4	4	4	4	4	4	8	8	8																						4	8	4.66612	4
A. baumannii	1280132	AB 155	clinical isolate from IHMA	TEM-191	0.12	-2.27	0.84	28848004	0.25	0.5	0.31498	0.25	6	0.25	6	0.25	0.25	0.25	0.25	0.5	0.25	0.25	0.5	0.5																						0.25	0.5	0.340198	0.25
A. baumannii	730770	AB 230	clinical isolate from IHMA	ADC-33, OXA-82	2	-0.548333	1.51317	35529054	2	4	2.72158	2	5	2	5	2	2	2	2	4	4	2	4	4																						4	8	5.03968	4
A. baumannii	1217591	AB 231	clinical isolate from IHMA	ADC-25-like, OXA-23, OXA-82	1	0.485	1.62768	35529054	1	>4	2	2	4	2	4	2	>4	4	1	2	1	1	2	2																						2	>4	2.72	2
A. baumannii	1214608	AB 232	clinical isolate from IHMA	ADC-152, CTX-M-115, CARB-16, OXA-72, OXA-90	0.12	-1.58333	0.602948	35529054	0.12	0.25	0.212376	0.25	7	0.25	7	0.12	0.12	0.25	0.25	0.25	0.25	0.25	0.25	0.25																						0.25	0.25	0.25	0.25
A. baumannii	1169787	AB 233	clinical isolate from IHMA	OXA-24-type	0.25	-2.78333	0.542095	35529054	0.5	2	0.680395	0.5	6	0.5	6	0.5	1	0.5	0.5	2	0.5	0.5	1	0.5																						0.25	2	0.54003	0.5
A. baumannii	1234294	AB 234	clinical isolate from IHMA	ADC-33, OXA-23, OXA-82	2	-2.155	0.272085	(not published)	2	4	2.51984	2	6	2	6	2	2	2	2	2	2	4	4	4																						2	4	2.72158	2
A. baumannii	1376460	AB 236	clinical isolate from IHMA	ADC-52-like, CARB-16, OXA-23, OXA-91	1	-1.71	1.11563	35529054	0.5	0.5	0.5	0.5	9	0.5	9	0.5	0.5	0.5	0.5	0.5	0.5	0.5	0.5	0.5																						0.5	1	0.629961	0.5
A. baumannii	1247951	AB 313	clinical isolate from IHMA	PER-1, ADC-25, OXA-23, OXA-66	>32	3.55	0.31	36775993	>32	>32	>32	>32	9	>32	9	>32	>32	>32	>32	>32	>32	>32	>32	>32																						>32	>32	>32	>32
A. baumannii	1922968	AB 316	clinical isolate from IHMA	ADC-25-like, OXA-66, OXA-72, PER-1, TEM-1D	>32	3.19	0.38	36775993	>32	>32	>32	>32	9	>32	9	>32	>32	>32	>32	>32	>32	>32	>32	>32																						>32	>32	>32	>32
A. baumannii	2082614	AB 318	clinical isolate from IHMA	ADC-33 (V317G variant), OXA-23, OXA-82	32	2.23	0.79	36775993	8	16	12.6992	16	6	16	6	16	16	16	8	16	16	8	8	16																						16	>32	25.4	32
A. baumannii	2092810	AB 319	clinical isolate from IHMA	ADC-type, OXA-829, OXA-24	8	-1.6	1.86	36775993	4	8	4.32024	4	8	4	8	4	4	4	4	4	4	8	4	4																						4	8	4.66612	4
A. baumannii	1559552	AB 323	clinical isolate from IHMA	ADC-25-like, OXA-172	>32	2.1	1.02	36775993	32	>32	47.03	>32	5	>32	5	>32	32	>32	32	32	>32	32	>32	>32																						>32	>32	>32	>32
A. baumannii	1752066	AB 325	clinical isolate from IHMA	ADC-25-like, OXA-9, OXA-24, OXA-51-like, TEM-1A, VEB-9	>32	3.4	0.59	36775993	>32	>32	>32	>32	9	>32	9	>32	>32	>32	>32	>32	>32	>32	>32	>32																						>32	>32	>32	>32
A. baumannii	1908947	AB 326	clinical isolate from IHMA	ADC-25-like, OXA-82	>32	3.35	0.35	36775993	>32	>32	>32	>32	9	>32	9	>32	>32	>32	>32	>32	>32	>32	>32	>32																						>32	>32	>32	>32
A. baumannii	1923147	AB 327	clinical isolate from IHMA	ADC-25-like; OXA-66; OXA-72; PER-13	>32	3.43	0.29	36775993	>32	>32	>32	>32	9	>32	9	>32	>32	>32	>32	>32	>32	>32	>32	>32																						>32	>32	>32	>32
A. baumannii	561320	AB 83	clinical isolate from IHMA	PER-1, TEM-1, ADC-25 OXA-23, OXA-66	64	1.2	0.53	28848004	>32	>32	>32	>32	9	>32	9	>32	>32	>32	>32	>32	>32	>32	>32	>32																						>32	>32	>32	>32
A. baumannii	980568	AB 86	clinical isolate from IHMA	SHV-5, ADC-25, OXA-113	16	0.76	0.05	28848004	32	>32	59.26	>32	8	>32	8	>32	>32	>32	>32	>32	32	>32	>32	>32																						32	>32	59.26	>32
A. baumannii	921969	AB 96	clinical isolate from IHMA	No available information	16	1.66	0.34	28848004	8	16	10.8863	8	5	8	5	16	8	8	8	8	8	16	16	16																						16	>32	34.56	32
A. baumannii	1121550	AB 99	clinical isolate from IHMA	PER-1, TEM-1, ADC-11, OXA-66	128	0.97	0.53	28848004	>32	>32	>32	>32	9	>32	9	>32	>32	>32	>32	>32	>32	>32	>32	>32																						>32	>32	>32	>32
						Underline: read at 72 h
[truncated: 107 more columns]

## Sheet: MICs_without validation (n=22)
SERIES I									BBL MIC (n=10 x 3 days)							Day 1										Day 2										Day 3										Difco MIC (n=10 x 3 days)
Species	IHMA ID	Source 1	Source 2	Molecular Characteristics					Min	Max	Geometric Mean	Median	Median Count	Mode	Mode Count	BBL_Exp.1-1	BBL_Exp.1-2	BBL_Exp.1-3	BBL_Exp.1-4	BBL_Exp.1-5	BBL_Exp.1-6	BBL_Exp.1-7	BBL_Exp.1-8	BBL_Exp.1-9	BBL_Exp.1-10	BBL_Exp.2-1	BBL_Exp.2-2	BBL_Exp.2-3	BBL_Exp.2-4	BBL_Exp.2-5	BBL_Exp.2-6	BBL_Exp.2-7	BBL_Exp.2-8	BBL_Exp.2-9	BBL_Exp.2-10	BBL_Exp.3-1	BBL_Exp.3-2	BBL_Exp.3-3	BBL_Exp.3-4	BBL_Exp.3-5	BBL_Exp.3-6	BBL_Exp.3-7	BBL_Exp.3-8	BBL_Exp.3-9	BBL_Exp.3-10	Min	Max	Geometric Mean	Median
A. baumannii	1179589	IHMA	clinical isolate	no available information					4	>64	32	32	7	>64	8	64	16	>64	32	>64	>64	16	>64	>64	64	4	16	32	>64	32	8	16	32	16	8	8	32	32	32	4	64	64	>64	>64	4	16	>64	82.52	>64
A. baumannii	1485247	Eurofins	clinical isolate	not identified					2	4	3.1748	4	20	4	20	2	2	2	2	2	2	2	2	2	2	4	4	4	4	4	4	4	4	4	4	4	4	4	4	4	4	4	4	4	4	4	8	6.3496	8
A. baumannii	BEN ST BRI	Dr Patrice Nordmann	clinical isolate	OXA-24					0.5	2	0.675175	0.5	18	0.5	18	0.5	0.5	0.5	0.5	0.5	0.5	0.5	0.5	1	0.5	1	1	1	1	1	1	2	1	1	1	0.5	0.5	1	0.5	0.5	0.5	0.5	0.5	0.5	0.5	0.5	2	0.850667	1
A. baumannii	NCTC 13301	NCTC	reference strain	OXA-23					4	64	5.52765	4	20	4	20	8	4	4	4	4	4	4	8	4	8	8	4	8	4	4	4	4	4	8	16	8	4	4	4	4	4	4	4	8	64	8	64	9.6242	8
E. coli	AB	Dr Patrice Nordmann	clinical isolate	NDM-4					4	8	4.28709	4	27	4	27	4	4	4	4	4	4	4	4	4	4	8	4	4	4	4	4	4	8	4	4	4	4	4	4	4	4	4	4	4	8	4	32	9.40438	8
E. coli	IR-5	Dr Patrice Nordmann	clinical isolate	NDM-1					2	8	3.32495	4	18	4	18	4	4	4	4	4	4	4	4	4	4	2	2	2	2	2	2	2	2	4	2	4	4	4	4	8	4	8	4	4	2	4	8	4.92458	4
K. pneumoniae	1223699	IHMA	clinical isolate	SHV-5					0.5	2	0.812252	1	19	1	19	1	1	1	2	1	1	1	1	1	1	1	1	1	1	1	1	1	1	1	1	0.5	0.5	0.5	0.5	0.5	0.5	0.5	0.5	0.5	0.5	1	2	1.02337	1
K. pneumoniae	1478266	Eurofins	clinical isolate	(susceptible)					0.5	1	0.757858	1	18	1	18	1	1	1	1	1	1	0.5	1	1	0.5	1	1	1	1	1	1	1	1	1	1	0.5	0.5	0.5	0.5	0.5	0.5	0.5	0.5	0.5	0.5	0.25	1	0.561231	0.5
K. pneumoniae	1478677	Eurofins	clinical isolate	(susceptible)					0.12	0.5	0.193361	0.12	19	0.12	19	0.12	0.12	0.25	0.12	0.12	0.12	0.12	0.12	0.12	0.12	0.5	0.5	0.5	0.5	0.5	0.25	0.5	0.5	0.5	0.5	0.12	0.12	0.12	0.12	0.12	0.12	0.12	0.12	0.12	0.12	0.12	0.5	0.18488	0.12
K. pneumoniae	6560-MAR	Dr Patrice Nordmann	clinical isolate	NDM-1					1	4	2.2974	2	22	2	22	4	2	4	2	2	2	4	4	2	4	2	2	2	2	2	2	4	2	2	4	2	2	2	4	2	2	2	2	2	2	2	4	3.03143	4
K. pneumoniae	874822	IHMA	clinical isolate	PER-1, SHV-11, TEM-1, CTX-M-15, OXA-1					0.5	2	0.690956	0.5	17	0.5	17	1	0.5	0.5	0.5	0.5	0.5	1	0.5	0.5	0.5	0.5	0.5	0.5	0.5	0.5	0.5	0.5	0.5	0.5	1	1	1	1	1	1	1	1	1	1	2	0.25	1	0.615572	0.5
K. pneumoniae	ATCC 13883	ATCC	type strain	(susceptible)					0.25	1	0.322343	0.25	20	0.25	20	0.25	0.25	0.25	0.25	0.25	0.25	0.25	0.25	0.25	0.25	0.5	0.5	0.5	0.5	0.5	0.5	0.5	0.5	1	0.5	0.25	0.25	0.25	0.25	0.25	0.25	0.25	0.25	0.25	0.25	0.12	0.5	0.17297	0.12
K. pneumoniae	KI2	Dr Patrice Nordmann	clinical isolate	NDM-1					4	64	16.374	16	4	64	9	8	8	32	16	32	16	32	8	16	16	8	4	8	4	4	4	4	4	4	4	64	64	64	64	64	64	64	64	64	32	16	>64	61.11	>64
K. pneumoniae	NCTC 13443	NCTC	reference strain	NDM-1					64	>64	122.22	>64	28	>64	28	64	>64	>64	>64	>64	>64	>64	>64	>64	64	>64	>64	>64	>64	>64	>64	>64	>64	>64	>64	>64	>64	>64	>64	>64	>64	>64	>64	>64	>64	>64	>64	128	>64
K. pneumoniae	VA-357	Dr Michael Jacobs	clinical isolate	KPC-2					1	2	1.7818	2	25	2	25	2	2	1	2	1	2	1	1	1	2	2	2	2	2	2	2	2	2	2	2	2	2	2	2	2	2	2	2	2	2	2	4	3.64689	4
K. pneumoniae	VA-361	Dr Michael Jacobs	clinical isolate	KPC-2					2	4	2.7007	2	17	2	17	4	4	4	4	4	4	4	4	4	4	2	2	4	4	2	2	4	2	2	2	2	2	2	2	2	2	2	2	2	2	4	8	4.70219	4
K. pneumoniae	VA-384	Dr Michael Jacobs	clinical isolate	KPC-2					2	2	2	2	30	2	30	2	2	2	2	2	2	2	2	2	2	2	2	2	2	2	2	2	2	2	2	2	2	2	2	2	2	2	2	2	2	4	8	5.92439	8
K. pneumoniae	VA-391	Dr Michael Jacobs	clinical isolate	KPC-3					2	4	2.04675	2	29	2	29	2	2	2	2	2	2	2	2	2	2	2	2	2	2	2	2	2	2	2	2	2	2	2	2	2	2	2	4	2	2	4	8	4.28709	4
P. aeruginosa	NCTC 13437	NCTC	reference strain	VIM-10					0.5	2	0.775572	0.5	20	0.5	20	0.5	0.5	0.5	0.5	0.5	0.5	0.5	0.5	0.5	0.5	2	2	2	2	2	1	2	2	2	2	0.5	0.5	0.5	0.5	0.5	0.5	0.5	0.5	0.5	0.5	1	2	1.31951	1
P. aeruginosa	SR27001	Oita University	clinical isolate	IMP-1					1	2	1.1487	1	24	1	24	1	1	1	1	1	1	1	1	1	1	1	1	1	1	1	1	1	1	1	1	1	2	1	2	2	2	2	1	1	2	2	2	2	2
SERIES II									BBL MIC (n=3 x 3 days)							Day 1			Day 2			Day 3																								Difco MIC (n=3 x 3 days)
Species	IHMA ID	Hartford ID	Source	Molecular Characteristics					Min	Max	Geometric Mean	Median	Median Count	Mode	Mode Count	BBL_Exp.1-1	BBL_Exp.1-2	BBL_Exp.1-3	BBL_Exp.2-1	BBL_Exp.2-2	BBL_Exp.2-3	BBL_Exp.3-1	BBL_Exp.3-2	BBL_Exp.3-3																						Min	Max	Geometric Mean	Median
A. baumannii	1121822	IHMA	clinical isolate from IHMA	PER-1, OXA-72					0.12	0.5	0.179597	0.12	5	0.12	5	0.25	0.25	0.5	0.12	0.12	0.12	0.12	0.12	0.25																						0.12	0.12	0.12	0.12
A. baumannii	1136542	IHMA	clinical isolate from IHMA	OXA-23					0.12	1	0.310723	0.25	3	0.25	3	0.12	0.12	0.12	1	1	1	0.25	0.25	0.25																						0.12	2	0.310723	0.25
[truncated: 107 more columns]
